# Supplementary material for: Maturation of arteriovenous fistulas in patients with and without preexisting hemodialysis catheters
Source: Ann Med Surg (Lond). 2019 Oct 11;48:11–6. doi: 10.1016/j.amsu.2019.10.008 (PMC6806382; doi:10.1016/j.amsu.2019.10.008)
Supplement: Multimedia component 1 [file mmc1.xml]

<?xml version="1.0" encoding="utf-8" standalone="no"?>
<data>
  <datasets>
    <author>yut2499@gmail.com;yuthapong@nmu.ac.th</author>
    <type>0</type>
    <dataset>
      <value>1</value>
      <reason>No data was used for the research described in the article</reason>
      <comments />
    </dataset>
  </datasets>
</data>
